# Supplementary material for: Development and Evaluation of a Five-Component Toolkit for Internal Medicine Residents Applying for Subspecialty Fellowships
Source: MedEdPORTAL. 2022 Mar 14;18:11228. doi: 10.15766/mep_2374-8265.11228 (PMC8918571; doi:10.15766/mep_2374-8265.11228)
Supplement: Supplementary file 1 — Elements of the Fellowship Application Toolkit.docxFellowship Application Guide.docxFellowship Application Information Night.pptxSubspecialty Breakout Room Questions.docxPreparing for Virtual Interviews.pptxMock Virtual Interview.docxSurvey Instrument.docx [file mep_2374-8265.11228-s001.zip]

Archive with 8 entries (8 files):
- A. Elements of the Fellowship Application Toolkit.docx
- D. Subspecialty Breakout Room Questions.docx
- F. Mock Virtual Interview.docx
- G. Survey Instrument.docx
- B. Fellowship Application Guide.docx
- C. Fellowship Application Information Night.pptx
- E. Preparing for Virtual Interviews.pptx
- Educational_Summary_Report_11228.pdf
